# Supplementary material for: Predicting and characterizing selective multiple drug treatments for metabolic diseases and cancer
Source: BMC Syst Biol. 2012 Aug 29;6:115. doi: 10.1186/1752-0509-6-115 (PMC3744170; doi:10.1186/1752-0509-6-115)
Supplement: Additional file 2 — Drugs. Excel file with the details about the results of the query on DrugBank, including the name of all drugs with the same metabolic targets (and the group representative we have chosen). [file 1752-0509-6-115-S2.xls]

## Sheet: Drugs
	#	ALL DRUGS OF THE GROUP	DRUGS WITH MINIMAL NON-METABOLIC TARGETS	Targets			Reactions		cancer	SE#
				Non Metab	Metab	%Metab	#Reac	#Reac/#Metab		metab
	1	Pyridoxal Phosphate | Pyruvic acid | L-Alanine | Divalproex sodium | Vigabatrin	Vigabatrin	1	1	50	3	3	X	10
	2	Succinic acid | Chlormerodrin	Chlormerodrin	1	1	50	1	1	X	3
	3	gamma-Homolinolenic acid | Icosapent | Acetaminophen | Nabumetone | Ketorolac | Tenoxicam | Celecoxib | Tolmetin | Rofecoxib | Piroxicam | Fenoprofen | Valdecoxib | Flurbiprofen | Etodolac | Mefenamic acid | Naproxen | Meloxicam | Carprofen | Diflunisal | Suprofen | Bromfenac | Oxaprozin | Ketoprofen | Ibuprofen | Lumiracoxib | Bismuth Subsalicylate | Magnesium salicylate | Salicylate-sodium | Sa…	gamma-Homolinolenic acid | Acetaminophen | Nabumetone | Ketorolac | Tenoxicam | Tolmetin | Piroxicam | Fenoprofen | Valdecoxib | Flurbiprofen | Mefenamic acid | Naproxen | Meloxicam | Carprofen | Diflunisal | Suprofen | Bromfenac | Oxaprozin | Ibuprofen | Lumiracoxib | Bismuth Subsalicylate | Magnesium salicylate | Salicylate-sodium | Salsalate | Trisalicylate-choline | Antrafenine | Antipyrine |…	0	2	100	2	1		10
	4	Pravastatin | Lovastatin | Cerivastatin | Simvastatin | Atorvastatin | Fluvastatin | Rosuvastatin | Mevastatin	Pravastatin | Cerivastatin | Fluvastatin | Rosuvastatin | Mevastatin	0	1	100	1	1	X	34
	5	Masoprocol | Zileuton | Minocycline	Masoprocol | Zileuton	0	1	100	2	2		13
	6	Carbidopa	Carbidopa	0	1	100	5	5		20
	7	Troglitazone | Rosiglitazone	Rosiglitazone	1	1	50	60	60	X	245
	8	Oseltamivir | Zanamivir	Oseltamivir | Zanamivir	0	1	100	2	2		8
	9	Caffeine | Milrinone | Anagrelide | Nicardipine | Dyphylline | Enprofylline | Ketotifen | Levosimendan | Felodipine | Papaverine | Cilostazol | Aminophylline | Oxtriphylline | Theobromine | Amrinone | | | Enoximone | Ibudilast | Drotaverine | Tofisopam	Milrinone | Anagrelide | Papaverine | Cilostazol | Enoximone | Ibudilast | Tofisopam	0	4	100	2	0.5		2
	10	Sildenafil | Tadalafil | Vardenafil | Udenafil	Udenafil	0	1	100	3	3		5
	11	Pyrimethamine | Methotrexate | Proguanil | Trimetrexate	Pyrimethamine | Methotrexate | Proguanil | Trimetrexate	0	1	100	2	2	X	5
	12	Pantoprazole | Omeprazole | Lansoprazole | Esomeprazole | Rabeprazole	Pantoprazole | Omeprazole | Lansoprazole | Esomeprazole | Rabeprazole	0	1	100	1	1		1
	13	Enflurane | Isoflurane | Methoxyflurane | Desflurane | Sevoflurane	Methoxyflurane | Desflurane | Sevoflurane	4	3	42.8571	1	0.333333		1
	14	Methyclothiazide | Topiramate | Ethoxzolamide | Amlodipine | Methocarbamol | Bendroflumethiazide | Benzthiazide | Cyclothiazide | Methazolamide | Hydroflumethiazide | Acetazolamide | Dorzolamide | Chlorothiazide | Hydrochlorothiazide | Ethinamate | Diazoxide | Dichlorphenamide | Brinzolamide | Quinethazone	Methocarbamol | Dorzolamide | Ethinamate	0	2	100	4	2	X	4
	15	Aminosalicylic Acid | Mesalazine | Diethylcarbamazine | Meclofenamic acid | Balsalazide | Hyperforin	Diethylcarbamazine | Meclofenamic acid	0	3	100	4	1.33333		23
	16	Cladribine | Clofarabine | Hydroxyurea | Fludarabine | Gallium nitrate	Hydroxyurea	0	4	100	4	1	X	10
	17	Carmustine	Carmustine	0	1	100	2	2	X	3
	18	Theophylline	Theophylline	3	4	57.1429	3	0.75		5
	19	Acarbose	Acarbose	1	3	75	9	3		19
	20	Raltitrexed | Floxuridine | Trifluridine | Leucovorin | Capecitabine	Raltitrexed | Floxuridine | Trifluridine | Leucovorin | Capecitabine	0	1	100	1	1	X	1
	21	Valproic Acid	Valproic Acid	1	2	66.6667	5	2.5	X	23
	22	Indomethacin	Indomethacin	3	4	57.1429	7	1.75	X	25
	23	Nitisinone	Nitisinone	0	1	100	1	1		5
	24	Norepinephrine | Droxidopa	Norepinephrine | Droxidopa	9	1	10	1	1	X	1
	25	Tacrine | Gallamine Triethiodide | Galantamine | Isoflurophate | Donepezil | Demecarium | Physostigmine | Rivastigmine | Edrophonium | Ambenonium | Tubocurarine | Decamethonium | Neostigmine	Physostigmine | Ambenonium | Neostigmine	0	1	100	1	1		1
	26	Carbimazole | Propylthiouracil | Methimazole	Carbimazole | Propylthiouracil | Methimazole	0	1	100	5	5		7
	27	Miglustat	Miglustat	0	1	100	1	1		5
	28	Allopurinol	Allopurinol	0	1	100	3	3		11
	29	Trimethoprim	Trimethoprim	0	2	100	3	1.5	X	5
	30	Gemcitabine	Gemcitabine	0	3	100	85	28.3333	X	64
	31	Acetyldigitoxin | Ethacrynic acid | Deslanoside | Ouabain | Bretylium | Digitoxin	Acetyldigitoxin | Deslanoside | Ouabain | Bretylium | Digitoxin	0	1	100	1	1	X	1
	32	Cefdinir | Melatonin	Cefdinir	0	1	100	2	2	X	5
	33	Azelaic Acid	Azelaic Acid	1	2	66.6667	3	1.5		7
	34	Pentostatin	Pentostatin	0	1	100	4	4	X	4
	35	Diclofenac	Diclofenac	4	4	50	6	1.5	X	24
	36	Fluticasone Propionate | Quinacrine | Ginkgo biloba | Suramin	Quinacrine	1	2	66.6667	4	2	X	14
	37	Monobenzone	Monobenzone	0	1	100	3	3		7
	38	Sulindac	Sulindac	3	3	50	9	3	X	23
	39	Amodiaquine	Amodiaquine	0	1	100	1	1		5
	40	Alendronate | Tiludronate	Tiludronate	1	1	50	3	3	X	6
	41	Pemetrexed	Pemetrexed	0	4	100	8	2	X	15
	42	Mycophenolate mofetil | Mycophenolic acid	Mycophenolate mofetil | Mycophenolic acid	0	2	100	1	0.5	X	4
	43	Naftifine | Terbinafine | Butenafine	Naftifine | Terbinafine | Butenafine	0	1	100	1	1	X	34
	44	Scopolamine	Scopolamine	5	1	16.6667	3	3		4
	45	Tranylcypromine | Selegiline | Moclobemide | Isocarboxazid | Ephedra | Rasagiline | MMDA | 4-Methoxyamphetamine | Methamphetamine | Pargyline	Tranylcypromine | Selegiline | Moclobemide | Isocarboxazid | Pargyline	0	2	100	5	2.5		23
	46	Hexachlorophene	Hexachlorophene	1	1	50	4	4	X	2
	47	Phenelzine	Phenelzine	1	6	85.7143	9	1.5	X	15
	48	Sulfasalazine	Sulfasalazine	3	4	57.1429	10	2.5	X	32
	49	Minaprine	Minaprine	7	2	22.2222	6	3		24
	50	Pentoxifylline	Pentoxifylline	2	4	66.6667	21	5.25	X	28
	51	Ribavirin	Ribavirin	1	3	75	5	1.66667	X	9
	52	Phenylbutazone	Phenylbutazone	0	3	100	2	0.666667		10
	53	Disulfiram	Disulfiram	0	2	100	9	4.5	X	16
	54	Zonisamide	Zonisamide	14	17	54.8387	9	0.529412	X	27
	55	Salicyclic acid | Acetylsalicylic acid	Salicyclic acid | Acetylsalicylic acid	0	3	100	8	2.66667	X	74
	56	Ezetimibe | Hesperetin	Ezetimibe	1	2	66.6667	2	1	X	4
	57	Dipyridamole	Dipyridamole	0	4	100	7	1.75	X	9
	58	Azathioprine | Mercaptopurine	Azathioprine | Mercaptopurine	0	1	100	2	2	X	2
	59	Auranofin	Auranofin	1	1	50	3	3	X	3
	60	Tioconazole | Itraconazole	Tioconazole | Itraconazole	0	1	100	1	1	X	34
	61	Trichlormethiazide	Trichlormethiazide	1	4	80	5	1.25	X	5
	62	Cerulenin	Cerulenin	0	4	100	7	1.75	X	7
	63	Mimosine	Mimosine	1	2	66.6667	5	2.5	X	8
	64	Perhexiline	Perhexiline	0	2	100	52	26		113
	65	Orlistat	Orlistat	1	2	66.6667	10	5	X	15
	66	Leflunomide	Leflunomide	3	1	25	3	3	X	19
	67	Trilostane	Trilostane	2	2	50	2	1		3
	68	Miconazole | Aminoguanidine	Aminoguanidine	0	1	100	2	2		4
	69	Atovaquone	Atovaquone	0	3	100	1	0.333333	X	6
	70	Carvedilol | Halothane	Carvedilol	8	1	11.1111	1	1	X	1
	71	Desipramine	Desipramine	12	1	7.69231	1	1		6
	72	Arsenic trioxide	Arsenic trioxide	6	1	14.2857	1	1	X	10
	73	Cyclizine	Cyclizine	1	1	50	2	2		3
	74	Ridogrel | Dazoxiben	Dazoxiben	0	1	100	1	1		6
	75	Fomepizole	Fomepizole	0	4	100	15	3.75	X	33
	76	Clomipramine	Clomipramine	5	1	16.6667	4	4		19
	77	Bepridil	Bepridil	7	2	22.2222	3	1.5	X	3
	78	Lithium	Lithium	2	3	60	5	1.66667	X	31
	79	Fidarestat | Tolrestat | Sorbinil	Fidarestat | Sorbinil	0	1	100	7	7	X	13
	80	Carbenoxolone	Carbenoxolone	0	1	100	4	4	X	2
	81	Canaline	Canaline	0	1	100	2	2	X	1
	82	Myo-Inositol	Myo-Inositol	0	2	100	1	0.5	X	29
	83	Voglibose	Voglibose	0	1	100	4	4		7
	84	Icatibant	Icatibant	1	1	50	2	2	X	3
	85	Tyloxapol	Tyloxapol	0	1	100	2	2	X	6
			TOTAL (average)	120	179	59.8662	518	4.31667		7.7486
