# Supplementary material for: Predicting and characterizing selective multiple drug treatments for metabolic diseases and cancer
Source: BMC Syst Biol. 2012 Aug 29;6:115. doi: 10.1186/1752-0509-6-115 (PMC3744170; doi:10.1186/1752-0509-6-115)
Supplement: Additional file 4 — Human. MATLAB script for running the algorithm on the human metabolic network. [file 1752-0509-6-115-S4.txt]

% Script for running the algorithm on Human network.
% Stop the objective reaction (PROBLEM.OBJ) of the human metabolic network
% combining all known drugs while having the minumin side effect.

clear all 
close all hidden
clc

load Human_PROBLEM.mat

problem.obj=2168; %example fo reaction for which a synergism is found

j=1;
outp=1;
while ~isempty(outp)
    outp = Best_drug_synergism (problem);
    if ~isempty(outp)
        Results.obj(j)=problem.obj;
        Results.comb(j,:)=outp.d;
        Results.SEnum(j)=outp.SE
        problem.found(j,:)=outp.d;
        j=j+1;        
    end
end
