# Supplementary material for: Predicting and characterizing selective multiple drug treatments for metabolic diseases and cancer
Source: BMC Syst Biol. 2012 Aug 29;6:115. doi: 10.1186/1752-0509-6-115 (PMC3744170; doi:10.1186/1752-0509-6-115)
Supplement: Additional file 6 — Best_drug_synergism. MATLAB function with the implementation of the algorithm for single network problems (a short help is inside the code). [file 1752-0509-6-115-S6.txt]

function outp = Best_Drug_Synergism (problem)

%--------------------------------------------------------------------------
%          SYNERGISM WITH MINIMAL SIDE EFFECT  (SINGLE NETWORK)
%--------------------------------------------------------------------------
% This fuction receives in input the structured variable PROBLEM and 
% it returns the less invasive synergism through the variable OUTP.
%
% SYNTAX
%          OUTP = Best_Drug_Synergysm (PROBLEM)
% 
% In the following R, M and D represent respectively the numer of
% reactions, the number of metabolites and the number of drugs.
%
% problem : is the variable which defines the problem to be solved; it is a
%           a structure with the following (minimal) fields:
%           + model : is the model of the metabolic network; the fields of
%                     this substructure are:
%                     - S: the stiochiometric matrix (M x R, double);
%                     - ub: the upper bounds of the fluxes (lower bounds=0)
%                           (colunm vectors of double, size=R x 1).;
%                     - rxnNames: the full name of the reactions 
%                                 (R x 1, cells);
%                     - metNames: the full name of the metabolites 
%                                 (M x 1, cells);
%                     - rev : vector of reversbility index:
%                             rev(j)=0  => irreversible reaction;
%                             rev(j)=-k => reaction k is the opposite of
%                             reaction j;
%                     - description : description of the model.
%           + DTnames: the names of the drugs (D x 1) cells;
%           + DT     : a (D x R) matrix such that entry (i,j)=1 indicates
%                      that drug i inhibits reaction j;
%           + obj    : is the number of the reaction to be stopped;
%           + b      : is the parameter b in the final cost function;
%           + beta   : is the weight of the nonmetabolic perturnation for
%                      for each drug (D x 1), double;
%           + ee     : the threshold epsilon;
%           + found  : are the list of combination already found ;
%                      and that must be avoided (same format as outp.h);
%           + disp_opt: if 1, information are displayed while the algorthim
%                      is running.
% outp    : the output is given with the following structure:
%           + d      : is the vector of d_k varaible of the solution;
%           + y      : is the vector of the y_j variable of the solution;
%           + SE     : is the value of the side effect;
%           + mach_tine : execution time (seconds);
% If no solution is found, the outp variable will the empty vector [].
   
if problem.disp_opt==1    
    disp(' ' )
    disp('-------------------------------------------------------------------------');
    disp('    S Y N E R G I S M    with   M I N I M A L   S I D E   E F F E C T    ')
    disp('-------------------------------------------------------------------------')
    disp(' ');
    disp('DATA OF THE PROBLEM')
    disp([' - Micro-organism network    : ',problem.model.description]);
    disp([' - Objective reaction        : ',problem.model.rxnNames{problem.obj(1)},' (#',num2str(problem.obj(1)),')']);
    disp([' - Number of available drugs : ',num2str(size(problem.DT,1))]);
    disp(' ')
end

M=size(problem.model.S,1);
R=size(problem.model.S,2);
D=size(problem.DT,1);
T=sum(sum((problem.DT>0)));
UBD=10000*ones(R,1);
if problem.disp_opt==1
    disp(' ' )
    disp('APPLYING THE ALGORITHM ')
    if problem.model.rev(problem.obj)<0
      disp(' <=>  Reversible objective reaction(s)')  
    else
      disp(' -->  Irreversible objective reaction(s)')        
    end
    disp(' - building auxiliary matrices')  
end
if problem.model.rev(problem.obj)<0
   C=1;
   circ=problem.obj;
   problem.obj=[problem.obj -problem.model.rev(problem.obj)'];
else
    C=0;
end

[Mobj, Adrug, Bdrug, Bdrug_NL, Zdrug] = F_auxiliariy_matrices (problem.model,problem.DT,problem.obj,R,T,D);

prob.Aeq=sparse(zeros(1*M+2,1*M+3*R+2*T+1*D));
prob.beq=sparse(zeros(1*M+2,1));
if problem.disp_opt==1
    disp(' - S*v=0, dual theorem, v_obj=0')
end
prob.Aeq=Insert(prob.Aeq, 0*M+0*R+0*T+0, 0*M+0*R+0*T+0, problem.model.S);
prob.Aeq=Insert(prob.Aeq, 1*M+0*R+0*T+0, 0*M+0*R+0*T+0, [Mobj, zeros(1,M), -problem.model.ub', zeros(1,T), -Zdrug]);
prob.Aeq=Insert(prob.Aeq, 1*M+0*R+0*T+1, 0*M+0*R+0*T+0, Mobj);


prob.Aineq=sparse(zeros(4*R+4*T+C,1*M+3*R+2*T+1*D));
prob.bineq=sparse(zeros(4*R+4*T+C,1));

if problem.disp_opt==1
    disp(' - v<=U, v<=U*d')
end
prob.Aineq=Insert(prob.Aineq, 0*M+0*R+0*T+0, 0*M+0*R+0*T+0, eye(R,R));
prob.bineq=Insert(prob.bineq, 0*M+0*R+0*T+0, 0*M+0*R+0*T+0, problem.model.ub);
prob.Aineq=Insert(prob.Aineq, 0*M+1*R+0*T+0, 0*M+0*R+0*T+0, Adrug);
prob.Aineq=Insert(prob.Aineq, 0*M+1*R+0*T+0, 1*M+3*R+2*T+0, Bdrug);

if problem.disp_opt==1
    disp(' - dual problem')
end
prob.Aineq=Insert(prob.Aineq, 0*M+1*R+1*T+0, 0*M+1*R+0*T+0, [-prob.Aeq([1:M],[1:R]); -prob.Aineq([1:(R+T)],[1:R])]');
prob.bineq=Insert(prob.bineq, 0*M+1*R+1*T+0, 0*M+0*R+0*T+0, -Mobj');

if problem.disp_opt==1
    disp(' - nonlinearity')
end
prob.Aineq=Insert(prob.Aineq, 0*M+2*R+1*T+0, 1*M+2*R+1*T+0, +eye(T,T));
prob.Aineq=Insert(prob.Aineq, 0*M+2*R+1*T+0, 1*M+3*R+2*T+0, -UBD(1)*Bdrug_NL);

prob.Aineq=Insert(prob.Aineq, 0*M+2*R+2*T+0, 1*M+2*R+0*T+0, -eye(T,T));
prob.Aineq=Insert(prob.Aineq, 0*M+2*R+2*T+0, 1*M+2*R+1*T+0, +eye(T,T));

prob.Aineq=Insert(prob.Aineq, 0*M+2*R+3*T+0, 1*M+2*R+0*T+0, +eye(T,T));
prob.Aineq=Insert(prob.Aineq, 0*M+2*R+3*T+0, 1*M+2*R+1*T+0, -eye(T,T));
prob.Aineq=Insert(prob.Aineq, 0*M+2*R+3*T+0, 1*M+3*R+2*T+0, +UBD(1)*Bdrug_NL);
prob.bineq=Insert(prob.bineq, 0*M+2*R+3*T+0, 0*M+0*R+0*T+0, +UBD(1)*ones(T,1));


if problem.disp_opt==1
    disp(' - Boolean variables')
end
prob.Aineq=Insert(prob.Aineq, 0*M+2*R+4*T+0, 0*M+0*R+0*T+0, -eye(R,R));
prob.Aineq=Insert(prob.Aineq, 0*M+2*R+4*T+0, 1*M+2*R+2*T+0, +problem.ee*eye(R,R));

prob.Aineq=Insert(prob.Aineq, 0*M+3*R+4*T+0, 0*M+0*R+0*T+0, +problem.ee*eye(R,R));
prob.Aineq=Insert(prob.Aineq, 0*M+3*R+4*T+0, 1*M+2*R+2*T+0, diag(-problem.model.ub));
prob.bineq=Insert(prob.bineq, 0*M+3*R+4*T+0, 0*M+0*R+0*T+0, zeros(R,1));

if problem.disp_opt==1 && C>0
    disp(' - circulations')
end
for j=1:C
    prob.Aineq=Insert(prob.Aineq, 0*M+3*R+4*T+j, 1*M+2*R+2*T+[circ(j) -problem.model.rev(circ(j))], [1 1]);
    prob.bineq=Insert(prob.bineq, 0*M+3*R+4*T+j, 0*M+0*R+0*T+0, 1);
end


if problem.disp_opt==1 && ~isempty(problem.found)
    disp(' - Constraints for already found solution')
end
FS=size(problem.found,1);
for j=1:FS
    prob.Aineq=[prob.Aineq; zeros(1,size(prob.Aineq,2)-D), -(problem.found(j,:)==0)];
    prob.bineq=[prob.bineq; -1];
end


prob.ub=[  problem.model.ub;  UBD(1:M);   UBD(1:R);   UBD(1:T);   UBD(1:T);   ones(R,1);  ones(D,1)];
prob.lb=[problem.model.ub*0; -UBD(1:M); 0*UBD(1:R); 0*UBD(1:T); 0*UBD(1:T);  zeros(R,1); zeros(D,1)];


for j=1:(M+3*R+2*T+D)
    if j>(M+2*R+2*T)
        prob.ctype(j)='I';
    else
        prob.ctype(j)='C';
    end
end

prob.f=zeros(1*M+3*R+2*T+D,1);
prob.f(1*M+2*R+2*T+[1:R])=-1;
prob.f(1*M+3*R+2*T+[1:D])=-(problem.b+problem.beta');

prob=setoptions(prob);

tic
[xc,fval,exitflag,output]=cplexmilp(prob);
MT=toc;

if ~isempty(xc)
    outp.d          = (xc(end-D+1:end)>0.1)';
    outp.y          = xc((end-D-R+[1:R]))';        
    outp.SE         = (fval+problem.b*sum(outp.d))+size(problem.DT,2)+sum(problem.beta);  
    outp.mach_time  = MT;
    if problem.disp_opt==1
        disp(' ')
        disp('--------------------')
        disp('Optimal combination:')
        for j=find(outp.d==0)
            disp([' - ',char(strtrim(problem.DTnames(j)))])        
        end
        disp(' ')
    end
else
    outp=[];
    beep
    disp(' ' )
    disp('---------------------------------------')
    disp('No solution has been found.')
end

return


%% AUXIALIRY FUNCTIONS

function [Mobj, Adrug, Bdrug, Bdrug_NL, Zdrug] = F_auxiliariy_matrices (model,DT,obj,R,T,D)

    Mobj=zeros(1,R);
    Mobj(obj)=1;
    Adrug=zeros(T,R);
    Bdrug=zeros(T,D);
    Bdrug_NL=zeros(T,D);
    Zdrug=zeros(1,T);
    t=0;
    for d=1:D
        TT=find(DT(d,:)>0);
        for k=1:length(TT)
            Adrug(t+k,TT(k))=1;
            Bdrug(t+k,d)=-model.ub(TT(k));
            Bdrug_NL(t+k,d)=1;
            Zdrug(t+k)=model.ub(TT(k));
        end
        t=t+length(TT);
    end
    
return

function A = Insert(A,r,c,B)
    A(r+[1:size(B,1)],c+[1:size(B,2)])=B;
    A=sparse(A);
return

function prob = setoptions(prob)
    prob.options=[];
    prob.options.advance=2;
    prob.options.barrier.algorithm=0;
    prob.options.barrier.colnonzeros=0;
    prob.options.barrier.convergetol=1.0000e-08;
    prob.options.barrier.crossover=0;
    prob.options.barrier.display=1;
    prob.options.barrier.limits.corrections=-1;
    prob.options.barrier.limits.growth=1.0000e+12;
    prob.options.barrier.limits.iteration=2100000000;
    prob.options.barrier.limits.objrange=1.0000e+20;
    prob.options.barrier.ordering=0;
    prob.options.barrier.qcpconvergetol=1.0000e-07;
    prob.options.barrier.startalg=1;
    prob.options.clocktype=0;
    prob.options.conflict.display=1;
    prob.options.emphasis.memory=0;
    prob.options.emphasis.mip=1;
    prob.options.emphasis.numerical=1;
    prob.options.feasopt.mode=0;
    prob.options.feasopt.tolerance=1.0000e-06;
    prob.options.lpmethod=2;
    prob.options.mip.cuts.cliques=0;
    prob.options.mip.cuts.covers=0;
    prob.options.mip.cuts.disjunctive=0;
    prob.options.mip.cuts.flowcovers=0;
    prob.options.mip.cuts.gomory=0;
    prob.options.mip.cuts.gubcovers=0;
    prob.options.mip.cuts.implied=0;
    prob.options.mip.cuts.mcfcut=0;
    prob.options.mip.cuts.mircut=0;
    prob.options.mip.cuts.pathcut=0;
    prob.options.mip.cuts.zerohalfcut=0;
    prob.options.mip.display=2;
    prob.options.mip.interval=100;
    prob.options.mip.limits.aggforcut=3;
    prob.options.mip.limits.cutpasses=0;
    prob.options.mip.limits.cutsfactor=4;
    prob.options.mip.limits.eachcutlimit=2100000000;
    prob.options.mip.limits.gomorycand=200;
    prob.options.mip.limits.gomorypass=0;
    prob.options.mip.limits.nodes=2100000000;
    prob.options.mip.limits.polishtime=0;
    prob.options.mip.limits.populate=20;
    prob.options.mip.limits.probetime=1.0000e+75;
    prob.options.mip.limits.repairtries=0;
    prob.options.mip.limits.solutions=2100000000;
    prob.options.mip.limits.strongcand=10;
    prob.options.mip.limits.strongit=0;
    prob.options.mip.limits.submipnodelim=500;
    prob.options.mip.limits.treememory=1.0000e+75;
    prob.options.mip.ordertype=0;
    prob.options.mip.polishafter.absmipgap=0;
    prob.options.mip.polishafter.mipgap=0;
    prob.options.mip.polishafter.nodes=2100000000;
    prob.options.mip.polishafter.solutions=2100000000;
    prob.options.mip.polishafter.time=1.0000e+75;
    prob.options.mip.pool.absgap=1.0000e+75;
    prob.options.mip.pool.capacity=2100000000;
    prob.options.mip.pool.intensity=0;
    prob.options.mip.pool.relgap=1.0000e+75;
    prob.options.mip.pool.replace=0;
    prob.options.mip.strategy.backtrack=0.9999;
    prob.options.mip.strategy.bbinterval=7;
    prob.options.mip.strategy.branch=0;
    prob.options.mip.strategy.dive=0;
    prob.options.mip.strategy.fpheur=0;
    prob.options.mip.strategy.heuristicfreq=0;
    prob.options.mip.strategy.lbheur=0;
    prob.options.mip.strategy.miqcpstrat=0;
    prob.options.mip.strategy.nodeselect=1;
    prob.options.mip.strategy.order=1;
    prob.options.mip.strategy.presolvenode=0;
    prob.options.mip.strategy.probe=0;
    prob.options.mip.strategy.rinsheur=0;
    prob.options.mip.strategy.search=0;
    prob.options.mip.strategy.startalgorithm=0;
    prob.options.mip.strategy.subalgorithm=1;
    prob.options.mip.strategy.variableselect=0;
    prob.options.mip.tolerances.absmipgap=1.0000e-10;
    prob.options.mip.tolerances.integrality=1.0000e-10;
    prob.options.mip.tolerances.lowercutoff=-1.0000e+75;
    prob.options.mip.tolerances.mipgap=1.0000e-09;
    prob.options.mip.tolerances.objdifference=0;
    prob.options.mip.tolerances.relobjdifference=0;
    prob.options.mip.tolerances.uppercutoff=1.0000e+75;
    prob.options.preprocessing.aggregator=-1;
    prob.options.preprocessing.boundstrength=-1;
    prob.options.preprocessing.coeffreduce=2;
    prob.options.preprocessing.dependency=-1;
    prob.options.preprocessing.dual=0;
    prob.options.preprocessing.fill=10;
    prob.options.preprocessing.linear=1;
    prob.options.preprocessing.numpass=-1;
    prob.options.preprocessing.presolve=0;
    prob.options.preprocessing.qpmakepsd=1;
    prob.options.preprocessing.reduce=3;
    prob.options.preprocessing.relax=-1;
    prob.options.preprocessing.repeatpresolve=-1;
    prob.options.preprocessing.symmetry=-1;
    prob.options.qpmethod=0;
    prob.options.read.constraints=30000;
    prob.options.read.datacheck=0;
    prob.options.read.nonzeros=250000;
    prob.options.read.qpnonzeros=5000;
    prob.options.read.scale=0;
    prob.options.read.variables=60000;
    prob.options.sifting.algorithm=0;
    prob.options.sifting.display=1;
    prob.options.sifting.iterations=2100000000;
    prob.options.simplex.crash=1;
    prob.options.simplex.dgradient=0;
    prob.options.simplex.display=0;
    prob.options.simplex.limits.iterations=2100000000;
    prob.options.simplex.limits.lowerobj=-1.0000e+75;
    prob.options.simplex.limits.perturbation=0;
    prob.options.simplex.limits.singularity=1000;
    prob.options.simplex.limits.upperobj=1.0000e+75;
    prob.options.simplex.perturbation=1;
    prob.options.simplex.pgradient=0;
    prob.options.simplex.pricing=0;
    prob.options.simplex.refactor=0;
    prob.options.simplex.tolerances.feasibility=1.0000e-07;
    prob.options.simplex.tolerances.markowitz=0.0100;
    prob.options.simplex.tolerances.optimality=1.0000e-07;
    prob.options.threads=0;
    prob.options.timelimit=600;
    prob.options.tune.display=1;
    prob.options.tune.measure=1;
    prob.options.tune.repeat=1;
    prob.options.tune.timelimit=10000;
    prob.options.workdir='.';
    prob.options.workmem=128;
return
