# Supplementary material for: Predicting and characterizing selective multiple drug treatments for metabolic diseases and cancer
Source: BMC Syst Biol. 2012 Aug 29;6:115. doi: 10.1186/1752-0509-6-115 (PMC3744170; doi:10.1186/1752-0509-6-115)
Supplement: Additional file 7 — Cancer_VS_Human. MATLAB script for running the algorithm on cancer vs human network. [file 1752-0509-6-115-S7.txt]

% Script for all the anticancer solutions
% Killing the Cancer (biomass=0) combining all known drugs
% while having the minumin side effect on the human network

clear all 
close all hidden
clc

load Cancer_VS_Human_PROBLEMS.mat

outp=1;
j=1;
while ~isempty(outp)
    outp = Best_drug_synergism_2(problems);
    if ~isempty(outp)
        Results.comb(j,:)=outp.d;
        Results.SEnum(j)=outp.SE;
        problems.p1.found(j,:)=outp.d;
        j=j+1;        
    end
end
