# Supplementary material for: Predicting and characterizing selective multiple drug treatments for metabolic diseases and cancer
Source: BMC Syst Biol. 2012 Aug 29;6:115. doi: 10.1186/1752-0509-6-115 (PMC3744170; doi:10.1186/1752-0509-6-115)
Supplement: Additional file 9 — Best_drug_synergism_2. MATLAB function with the implementation of the algorithm for competitive networks (a short help is inside the code). [file 1752-0509-6-115-S9.txt]

function outp = Best_drug_synergism_2 (problems)

%--------------------------------------------------------------------------
%          SYNERGISM WITH MINIMAL SIDE EFFECT  (TWO NETWORKS)
%--------------------------------------------------------------------------
% This fuction receives in input the structured variable PROBLEMS
% and it returns the more selective synergism through the variable OUTP.
%
% SYNTAX
%          OUTP = Best_Drug_Synergysm (PROBLEMS)
% 
% In the following R, M and D represent respectively the numer of
% reactions, the number of metabolites and the number of drugs.
%
% problems: it has two fiedls:
% p1         : is the variable which defines the problem to be solved; it is a
%              a structure with the following (minimal) fields:
%              + model : is the model of the metabolic network; the fields of
%                        this substructure are:
%                        - S: the stiochiometric matrix (M x R, double);
%                        - ub: the upper bounds of the fluxes (lower bounds=0)
%                             (colunm vectors of double, size=R x 1).;
%                        - rxnNames: the full name of the reactions 
%                                    (R x 1, cells);
%                        - metNames: the full name of the metabolites 
%                                    (M x 1, cells);
%                        - rev : vector of reversbility index:
%                                rev(j)=0  => irreversible reaction;
%                                rev(j)=-k => reaction k is the opposite of
%                                reaction j;
%                        - bio : the number of the biomass reaction;
%                        - description : description of the model.
%              + DTnames: the names of the drugs (D x 1) cells;
%              + DT     : a (D x R) matrix such that entry (i,j)=1 indicates
%                         that drug i inhibits reaction j;
%              + obj    : is the number of the reaction to be stopped
%                         (in our work is the biomass);
%              + b      : is the parameter b in the final cost function;
%              + ee     : the threshold epsilon;
%              + found  : are the list of combination already found;
%                         and that must be avoided (same format as outp.h);
%              + disp_opt: if 1, information are displayed while the algorthim
%                         is running.
% p2         : the same as problem1 up to the field beta.
%              The field DTnames must be the same for the two problems;
%              additional field:
%              + beta   : is the weight of the nonmetabolic perturnation for
%                         for each drug (D x 1), double;
% outp       : the output is given with the following structure:
%              + d      : is the vector of d_k varaible of the solution;
%              + y      : is the vector of the y_j variable of the solution;
%              + SE     : is the value of the side effect;
%              + mach_tine : execution time (seconds);
% If no solution is found, the outp variable will the empty vector [].


if problems.p1.disp_opt==1
    disp(' ' )
    disp('---------------------------------------------------------------------------');
    disp('    S  Y  N  E  R  G  I  S  T  I  C     S  E  L  E  C  T  I  V  I  T  Y    ')
    disp('                         two networks problem                              ')
    disp('---------------------------------------------------------------------------')
    disp(' ');

    disp('DATA OF THE PROBLEM')
    disp([' - Micro-organism to kill    : ',problems.p1.model.description]);
    disp([' - Unperturbed optimization  : ',problems.p1.model.rxnNames{problems.p1.model.bio},' (#',num2str(problems.p1.model.bio),')']);
    disp([' - Number of available drugs : ',num2str(size(problems.p1.DT,1))]);
    disp([' - Micro-organism to save    : ',problems.p2.model.description]);

    
end
disp(' ')


Nm=size(problems.p1.model.S,1);
Nr=size(problems.p1.model.S,2);
Nm2=size(problems.p2.model.S,1);
Nr2=size(problems.p2.model.S,2);
Nd=size(problems.p1.DT,1);
Nt=sum(sum((problems.p1.DT>0)));
UBD=100000;

if problems.p1.disp_opt==1
    disp(' ' )
    disp('APPLYING THE ALGORITHM ')
end
if problems.p1.disp_opt==1
    disp(' - building auxialiry matrices;')  
end
prob=F_assembling_dual_gen(problems.p1.model,problems.p1.DT,problems.p1.obj,UBD);
Nz=2*Nr2;
mprob.A=[[zeros(Nr2,size(prob.Aeq,2)),     -eye(Nr2,Nr2), +problems.p1.ee*eye(Nr2,Nr2),  zeros(Nr2,Nd)];...
         [zeros(Nr2,size(prob.Aeq,2)),     +eye(Nr2,Nr2), -diag(problems.p2.model.ub),  zeros(Nr2,Nd)]];

mprob.b=[zeros(Nr2,1); problems.p1.ee*ones(Nr2,1)];
mprob.ub=[problems.p2.model.ub; ones(Nr2,1)];
prob.v=[1:Nr];

Adrug2=zeros(sum(sum(problems.p2.DT)),Nr2);
Bdrug2=zeros(sum(sum(problems.p2.DT)),Nd);
t=1;
for d=1:Nd
    ff=find(problems.p2.DT(d,:)==1);
    for k=ff
        Adrug2(t,k)=1;
        Bdrug2(t,d)=-problems.p2.model.ub(k);
        t=t+1;
    end
end


if problems.p1.disp_opt==1
    disp(' - assembling the final problem;')
end
Fprob.Aeq=[[                     prob.Aeq, zeros(size(prob.Aeq,1),Nz+Nd)];...
           [  zeros(Nm2,size(prob.Aeq,2)), problems.p2.model.S,   zeros(Nm2,Nr2+Nd)];...
           [prob.WB, zeros(1,Nz+Nd)]];
Fprob.Aeq=sparse(Fprob.Aeq);       
       
Fprob.beq=[prob.beq; zeros(Nm2,1); 0];

Fprob.Aineq=[[prob.Aineq,                      zeros(size(prob.Aineq,1),Nz), prob.Mdrug];...
             [zeros(size(Adrug2,1),size(prob.Aineq,2)),   Adrug2, zeros(size(Adrug2,1),Nr2), Bdrug2];...
             [mprob.A]];
Fprob.bineq=[prob.bineq; zeros(size(Adrug2,1),1); mprob.b];


FS=size(problems.p1.found,1);
for j=1:FS
    Fprob.Aineq=[Fprob.Aineq; zeros(1,size(Fprob.Aineq,2)-Nd), -(problems.p1.found(j,:)==0)];
    Fprob.bineq=[Fprob.bineq; -1];
end

Fprob.Aineq=sparse(Fprob.Aineq);       


Fprob.lb=[prob.lb;  zeros(Nz,1); zeros(Nd,1)];
Fprob.ub=[prob.ub;     mprob.ub;  ones(Nd,1)];


Fprob.f=[zeros(size(prob.Aeq,2),1); zeros(Nr2,1); -ones(Nr2,1); -(problems.p1.b+problems.p2.beta').*ones(Nd,1)];
for j=1:length(Fprob.f)
    if (length(Fprob.f)-j)>Nd+Nr2-1
        Fprob.ctype(j)='C';
    else
        Fprob.ctype(j)='I';
    end        
end
if problems.p1.disp_opt==1
    disp(' - solving the main optimization.')
end

Fprob=setoptions(Fprob);

tic
[xc,fval,exitflag,output]=cplexmilp(Fprob);
TM=toc;

if ~isempty(xc)  
    outp.d          = xc(end-Nd+1:end)'>0.1;
    outp.y          = xc((end-Nd-Nr2+[1:Nr2]))';
    outp.SE         = (fval+problems.p1.b*sum(outp.d))+size(problems.p2.DT,2)+sum(problems.p2.beta); 
    outp.mach_time  = TM;
    if problems.p1.disp_opt==1
        disp(' ')
        disp('--------------------')
        disp('Optimal combination:')
        for j=find(outp.d==0)
            disp([' - ',char(strtrim(problems.p1.DTnames(j)))])        
        end
        disp(' ')
    end
else
    outp=[];
    beep
    disp(' ' )
    disp('---------------------------------------')
    disp('No solution has been not found.')
end

return

%% AUXIALIRY FUNCTIONS

function prob = F_assembling_dual_gen(model,DT,obj,UBD)

    prob.Aeq=[];
    prob.beq=[];
    prob.Aineq=[];
    prob.bineq=[];
    prob.Mdrug=[];
    prob.lb=[];
    prob.ub=[];
    prob.WB=[];

    Nm=size(model.S,1);
    Nr=size(model.S,2);
    Nd=size(DT,1);
    Nt=sum(sum((DT>0)));

    % INNER PROBLEM
    % auxialiry matrices
    Mobj=zeros(1,Nr);
    Mobj(obj)=1;
    Adrug=zeros(Nt,Nr);
    Bdrug=zeros(Nt,Nd);
    Bdrug_NL=zeros(Nt,Nd);
    Adrug_NL=eye(Nt,Nt);
    Zdrug=[];
    t=0;
    for d=1:Nd
        T=find(DT(d,:)>0);
        for k=1:length(T)
            Zdrug(t+k)=model.ub(T(k))';
            Adrug(t+k,T(k))=1;
            Bdrug(t+k,d)=-model.ub(T(k));
            Bdrug_NL(t+k,d)=1;
        end
        t=t+length(T);
    end
    Bdrug_nonlinI=[-UBD*Bdrug_NL; 0*Bdrug_NL; UBD*Bdrug_NL];
    
    % primal problem
    pprob.A=[       model.S;...
                 eye(Nr,Nr);...
                      Adrug];
    pprob.b=[zeros(Nm,1); model.ub; zeros(Nt,1)];
    pprob.lb=[model.ub*0];
    pprob.ub=[model.ub];
    pprob.c=Mobj';
    % dual problem
    dprob.A=pprob.A';
    dprob.b=pprob.c;
    dprob.lb=zeros(size(pprob.A,1),1);
    dprob.lb(1:Nm)=-UBD;
    dprob.ub=+UBD*ones(size(pprob.A,1),1);
    dprob.c=pprob.b;
    % OUTER PROBLEM
    % strong duality theorem and  relative non linearity treatment
    tprob.A=[[ pprob.c',  -dprob.c(1:end-Nt)',          zeros(1,Nt),      -Zdrug];...
             [             zeros(Nt,Nr+Nm+Nr),         zeros(Nt,Nt), +eye(Nt,Nt)];... %z<=UBD*d
             [             zeros(Nt,Nr+Nm+Nr),            -Adrug_NL, +eye(Nt,Nt)];... %z<=y
             [             zeros(Nt,Nr+Nm+Nr),            +Adrug_NL, -eye(Nt,Nt)]]; %-z+y+UBD*d<=UBD
    tprob.b=zeros(1+3*Nt,1);
    tprob.b(2:end)=[zeros(2*Nt,1); +UBD*ones(Nt,1)];
    tprob.lb=zeros(Nt,1);
    tprob.ub=UBD*ones(Nt,1);
    
    % assembling submatrix
    prob.Aeq=[                  tprob.A(1,:);...
              [ pprob.A(1:Nm,:), zeros(Nm,size(dprob.A,2)), zeros(Nm,Nt)]];
    prob.Aeq=sparse(prob.Aeq);

    prob.beq=[tprob.b(1); pprob.b(1:Nm)];
    prob.beq=sparse(prob.beq);

    prob.Aineq=[[ pprob.A(Nm+1:end,:), zeros(Nr+Nt,size(dprob.A,2)), zeros(Nr+Nt,Nt)];...
                [        zeros(Nr,Nr),                  -dprob.A   ,    zeros(Nr,Nt)];...
                [tprob.A(2:end,:)]];
    prob.Aineq=sparse(prob.Aineq);

    prob.bineq=[pprob.b(Nm+1:end); -dprob.b; tprob.b(2:end)];
    prob.bineq=sparse(prob.bineq);

    prob.Mdrug=[zeros(Nr,Nd); Bdrug; zeros(Nr,Nd); Bdrug_nonlinI];
    prob.Mdrug=sparse(prob.Mdrug);

    prob.WB=[Mobj, zeros(1,Nm+Nr+Nt+Nt)];
    prob.WB=sparse(prob.WB);

    prob.lb=[model.ub*0; dprob.lb; tprob.lb];
    prob.ub=[model.ub; dprob.ub; tprob.ub];
    
return

function prob = setoptions(prob)
    prob.options=[];
    prob.options.advance=2;
    prob.options.barrier.algorithm=0;
    prob.options.barrier.colnonzeros=0;
    prob.options.barrier.convergetol=1.0000e-08;
    prob.options.barrier.crossover=0;
    prob.options.barrier.display=1;
    prob.options.barrier.limits.corrections=-1;
    prob.options.barrier.limits.growth=1.0000e+12;
    prob.options.barrier.limits.iteration=2100000000;
    prob.options.barrier.limits.objrange=1.0000e+20;
    prob.options.barrier.ordering=0;
    prob.options.barrier.qcpconvergetol=1.0000e-07;
    prob.options.barrier.startalg=1;
    prob.options.clocktype=0;
    prob.options.conflict.display=1;
    prob.options.emphasis.memory=0;
    prob.options.emphasis.mip=1;
    prob.options.emphasis.numerical=1;
    prob.options.feasopt.mode=0;
    prob.options.feasopt.tolerance=1.0000e-06;
    prob.options.lpmethod=2;
    prob.options.mip.cuts.cliques=0;
    prob.options.mip.cuts.covers=0;
    prob.options.mip.cuts.disjunctive=0;
    prob.options.mip.cuts.flowcovers=0;
    prob.options.mip.cuts.gomory=0;
    prob.options.mip.cuts.gubcovers=0;
    prob.options.mip.cuts.implied=0;
    prob.options.mip.cuts.mcfcut=0;
    prob.options.mip.cuts.mircut=0;
    prob.options.mip.cuts.pathcut=0;
    prob.options.mip.cuts.zerohalfcut=0;
    prob.options.mip.display=2;
    prob.options.mip.interval=100;
    prob.options.mip.limits.aggforcut=3;
    prob.options.mip.limits.cutpasses=0;
    prob.options.mip.limits.cutsfactor=4;
    prob.options.mip.limits.eachcutlimit=2100000000;
    prob.options.mip.limits.gomorycand=200;
    prob.options.mip.limits.gomorypass=0;
    prob.options.mip.limits.nodes=2100000000;
    prob.options.mip.limits.polishtime=0;
    prob.options.mip.limits.populate=20;
    prob.options.mip.limits.probetime=1.0000e+75;
    prob.options.mip.limits.repairtries=0;
    prob.options.mip.limits.solutions=2100000000;
    prob.options.mip.limits.strongcand=10;
    prob.options.mip.limits.strongit=0;
    prob.options.mip.limits.submipnodelim=500;
    prob.options.mip.limits.treememory=1.0000e+75;
    prob.options.mip.ordertype=0;
    prob.options.mip.polishafter.absmipgap=0;
    prob.options.mip.polishafter.mipgap=0;
    prob.options.mip.polishafter.nodes=2100000000;
    prob.options.mip.polishafter.solutions=2100000000;
    prob.options.mip.polishafter.time=1.0000e+75;
    prob.options.mip.pool.absgap=1.0000e+75;
    prob.options.mip.pool.capacity=2100000000;
    prob.options.mip.pool.intensity=0;
    prob.options.mip.pool.relgap=1.0000e+75;
    prob.options.mip.pool.replace=0;
    prob.options.mip.strategy.backtrack=0.9999;
    prob.options.mip.strategy.bbinterval=7;
    prob.options.mip.strategy.branch=0;
    prob.options.mip.strategy.dive=0;
    prob.options.mip.strategy.fpheur=0;
    prob.options.mip.strategy.heuristicfreq=0;
    prob.options.mip.strategy.lbheur=0;
    prob.options.mip.strategy.miqcpstrat=0;
    prob.options.mip.strategy.nodeselect=1;
    prob.options.mip.strategy.order=1;
    prob.options.mip.strategy.presolvenode=0;
    prob.options.mip.strategy.probe=0;
    prob.options.mip.strategy.rinsheur=0;
    prob.options.mip.strategy.search=0;
    prob.options.mip.strategy.startalgorithm=0;
    prob.options.mip.strategy.subalgorithm=1;
    prob.options.mip.strategy.variableselect=0;
    prob.options.mip.tolerances.absmipgap=1.0000e-10;
    prob.options.mip.tolerances.integrality=1.0000e-10;
    prob.options.mip.tolerances.lowercutoff=-1.0000e+75;
    prob.options.mip.tolerances.mipgap=1.0000e-09;
    prob.options.mip.tolerances.objdifference=0;
    prob.options.mip.tolerances.relobjdifference=0;
    prob.options.mip.tolerances.uppercutoff=1.0000e+75;
    prob.options.preprocessing.aggregator=-1;
    prob.options.preprocessing.boundstrength=-1;
    prob.options.preprocessing.coeffreduce=2;
    prob.options.preprocessing.dependency=-1;
    prob.options.preprocessing.dual=0;
    prob.options.preprocessing.fill=10;
    prob.options.preprocessing.linear=1;
    prob.options.preprocessing.numpass=-1;
    prob.options.preprocessing.presolve=0;
    prob.options.preprocessing.qpmakepsd=1;
    prob.options.preprocessing.reduce=3;
    prob.options.preprocessing.relax=-1;
    prob.options.preprocessing.repeatpresolve=-1;
    prob.options.preprocessing.symmetry=-1;
    prob.options.qpmethod=0;
    prob.options.read.constraints=30000;
    prob.options.read.datacheck=0;
    prob.options.read.nonzeros=250000;
    prob.options.read.qpnonzeros=5000;
    prob.options.read.scale=0;
    prob.options.read.variables=60000;
    prob.options.sifting.algorithm=0;
    prob.options.sifting.display=1;
    prob.options.sifting.iterations=2100000000;
    prob.options.simplex.crash=1;
    prob.options.simplex.dgradient=0;
    prob.options.simplex.display=0;
    prob.options.simplex.limits.iterations=2100000000;
    prob.options.simplex.limits.lowerobj=-1.0000e+75;
    prob.options.simplex.limits.perturbation=0;
    prob.options.simplex.limits.singularity=1000;
    prob.options.simplex.limits.upperobj=1.0000e+75;
    prob.options.simplex.perturbation=1;
    prob.options.simplex.pgradient=0;
    prob.options.simplex.pricing=0;
    prob.options.simplex.refactor=0;
    prob.options.simplex.tolerances.feasibility=1.0000e-07;
    prob.options.simplex.tolerances.markowitz=0.0100;
    prob.options.simplex.tolerances.optimality=1.0000e-07;
    prob.options.threads=0;
    prob.options.timelimit=600;
    prob.options.tune.display=1;
    prob.options.tune.measure=1;
    prob.options.tune.repeat=1;
    prob.options.tune.timelimit=10000;
    prob.options.workdir='.';
    prob.options.workmem=128;
return
